# Supplementary material for: Durvalumab as Consolidation Therapy in Post-Concurrent Chemoradiation (CCRT) in Unresectable Stage III Non-Small Cell Lung Cancer Patients: A Multicenter Observational Study
Source: Vaccines (Basel). 2021 Oct 1;9(10):1122. doi: 10.3390/vaccines9101122 (PMC8541274; doi:10.3390/vaccines9101122)
Supplement: Supplementary file 1 [file vaccines-09-01122-s001.zip]

Archive with 1 entries (1 files):
- vaccines-1376946-supplementary.pdf
